# Supplementary material for: Genetic Dissection of Milled Rice Grain Shape by Using a Recombinant Inbred Line Population and Validation of qMLWR11.1 and qMLWR11.2
Source: Plants (Basel). 2024 Nov 13;13(22):3178. doi: 10.3390/plants13223178 (PMC11597858; doi:10.3390/plants13223178)
Supplement: Supplementary file 1 [file plants-13-03178-s001.zip]

Archive with 5 entries (4 files):
- Supplementary/Figure S1.pptx
- Supplementary/Table S1.xlsx
- Supplementary/Table S2.xlsx
- Supplementary/Table S3.xlsx
- Supplementary/
