# Supplementary material for: Genetic Dissection of Milled Rice Grain Shape by Using a Recombinant Inbred Line Population and Validation of qMLWR11.1 and qMLWR11.2
Source: Plants (Basel). 2024 Nov 13;13(22):3178. doi: 10.3390/plants13223178 (PMC11597858; doi:10.3390/plants13223178)
Supplement: Supplementary file 1 [file plants-13-03178-s001.zip › Supplementary/Table S1.xlsx]

## Sheet: Sheet1
Table S1 Number of SNPs and bins on different chromosomes
Chromosome	No. of SNPs	No. of bins	Genetic length (cM)	Average distance (cM)
1	42639	184	218.251	1.186
2	16512	231	248.226	1.075
3	49032	250	224.978	0.9
4	51448	183	150.639	0.823
5	42981	290	231.475	0.798
6	23686	175	196.18	1.121
7	12757	167	177.401	1.062
8	23831	251	226.19	0.901
9	19955	147	159.256	1.083
10	31228	169	178.821	1.058
11	59471	220	179.757	0.817
12	15620	146	185.281	1.269
Total	389160	2413	2376.45	0.985
