# Supplementary material for: Genetic Dissection of Milled Rice Grain Shape by Using a Recombinant Inbred Line Population and Validation of qMLWR11.1 and qMLWR11.2
Source: Plants (Basel). 2024 Nov 13;13(22):3178. doi: 10.3390/plants13223178 (PMC11597858; doi:10.3390/plants13223178)
Supplement: Supplementary file 1 [file plants-13-03178-s001.zip › Supplementary/Table S2.xlsx]

## Sheet: Sheet1
Table S2 Primers used in verification of qMLWR11.1 and qMLWR11.2
Primer	Sequence (5'- 3')
S1101F	CTTGACGACCTGACCCAAATACC
S1101R	GTCAATCGTTAGCCATGTGTTGG
S1102F	GAAGGCGAAGGTGAAGAAGAAGC
S1102R	CCTCCCTTGCATGATACCTTGG
S1103F	TGAGTTTGTAAACTTTGGGC
S1103R	TACCAAAGCAAGATTAAGCC
S1104F	ACGAAGGGAAAATAGAGGAC
S1104R	TAAAGTTAGTCCTTTTGGGG
S1105F	CTGCGATTTGTGTAAATGAA
S1105R	AAACTGAACAGTAGACCACCA
S1106F	CTCTCCGCCAGTCTACTTC
S1106R	CACTCGTGCTGCTGTTTC
S1107F	CGCAGTTGTGGATTTCAGTGC
S1107R	TCATGCTCAACGTTTGACTGTCC
S1108F	AAATCCTGTAGACGCAAATG
S1108R	AAATTCTCCGCCTTAAAAGT
S1109F	AAAAAGGAAGGGAGAGAAAC
S1109R	CCGTAACTTATTTGGTGCTT
