# Supplementary material for: Genetic Dissection of Milled Rice Grain Shape by Using a Recombinant Inbred Line Population and Validation of qMLWR11.1 and qMLWR11.2
Source: Plants (Basel). 2024 Nov 13;13(22):3178. doi: 10.3390/plants13223178 (PMC11597858; doi:10.3390/plants13223178)
Supplement: Supplementary file 1 [file plants-13-03178-s001.zip › Supplementary/Table S3.xlsx]

## Sheet: Sheet1
Table S3 Analysis of interaction between environment and phenotype
Trait	Correlation coefficient	p-value
MGL	0.72	0.0303
MGW	0.84	0.00372
MLWR	0.88	0.01064
